# Supplementary material for: Advances in Management and Therapeutics of Cutaneous Basal Cell Carcinoma
Source: Cancers (Basel). 2022 Jul 30;14(15):3720. doi: 10.3390/cancers14153720 (PMC9367462; doi:10.3390/cancers14153720)
Supplement: Supplementary file 1 [file cancers-14-03720-s001.zip]

Archive with 1 entries (1 files):
- cancers-1820863-supplementary.pdf
